# Supplementary material for: Association of ABI3 and PLCG2 missense variants with disease risk and neuropathology in Lewy body disease and progressive supranuclear palsy
Source: Acta Neuropathol Commun. 2020 Oct 22;8:172. doi: 10.1186/s40478-020-01050-0 (PMC7579984; doi:10.1186/s40478-020-01050-0)
Supplement: Supplementary file 2 — Additional file 2: Table S1a. Power at 5% significance level by odds ratio for 3351 controls and specified number of cases, for ABI3 with MAF of 0.8 % in controls. Table S1b Power at 5% significance level by odds ratio for 3351 controls and specified number of cases, for PLCG2 with MAF of 1.09 % in controls. Table S2. (A) Braak stage and (B) Thal phase distribution in the PSP and LBD cohorts based on (1) ABI3_rs616338_C_T and (2) PLCG2_rs72824905_C_G genotypes. The total number of subjects and percentage (N (%)) are shown for those subjects with Braak and Thal measures. For each series, the number of carriers with the minor allele, the major allele, and all subjects with a genotype for the given SNP are shown, respectively. The percentage is the N for each neuropathologic category for a given genotype divided by the total N of each series. Braak stage and Thal phase categories are defined as per prior published criteria. Abbreviations: PSP progressive supranuclear palsy, LBD dementia with Lewy bodies. Genotypes for ABI3(rs616338)-(TT/CT/CC) and PLCG2(rs72824905)-(GG/CG/CC). Given their rarity, there were no individuals with ABI3(rs616338)_TT or PLCG2(rs72824905)_GG genotypes. [file 40478_2020_1050_MOESM2_ESM.xlsx]

## Sheet: TableS1_Power
Supplementary Table S1a. Power at 5% significance level by odds ratio for 3351 controls and specified number of cases, for ABI3 with MAF of 0.8 % in controls.
OR	Number of Cases:
	263	287	423	973	230	810	1040
1.1	<10	<10	<10	<10	<10	<10	<10
1.2	<10	<10	<10	11	<10	10	12
1.4	14	14	18	25	13	25	25
1.6	24	25	29	47	21	44	48
1.8	35	38	43	69	30	62	69
2	44	45	56	83	41	76	85
Supplementary Table S1b. Power at 5% significance level by odds ratio for 3351 controls and specified number of cases, for PLCG2 with MAF of 1.09 % in controls.
OR	Number of Cases:
	263	287	423	973	230	810	1040
0.5	<10	<10	21	59	<10	49	61
0.6	<10	<10	13	38	<10	32	39
0.7	<10	<10	<10	21	<10	18	21
0.8	<10	<10	<10	10	<10	10	11
0.9	<10	<10	<10	<10	<10	<10	<10

## Sheet: TableS2_BraakThal
	A.1	PSP										LBD
		Series 1			Series 2			Combined				High			Intermediate			Low			Combined
	Braak Stage	ABI3_CT N (%)	ABI3_CC N (%)	ABI3 N (%)	ABI3_CT N (%)	ABI3_CC N (%)	ABI3 N (%)	ABI3_CT N (%)	ABI3_CC N (%)	ABI3 N (%)		ABI3_CT N (%)	ABI3_CC N (%)	ABI3 N (%)	ABI3_CT N (%)	ABI3_CC N (%)	ABI3 N (%)	ABI3_CT N (%)	ABI3_CC N (%)	ABI3 N (%)	ABI3_CT N (%)	ABI3_CC N (%)	ABI3 N (%)
	0	0 (0%)	28 (12.23%)	28 (12.23%)	0 (0%)	49 (6.08%)	49 (6.08%)	0 (0%)	77 (7.44%)	77 (7.44%)		0 (0%)	9 (2.13%)	9 (2.13%)	0 (0%)	0 (0%)	0 (0%)	0 (0%)	3 (1.15%)	3 (1.15%)	0 (0%)	12 (1.24%)	12 (1.24%)
	0 - I	0 (0%)	8 (3.49%)	8 (3.49%)	1 (0.12%)	38 (4.71%)	39 (4.84%)	1 (0.1%)	46 (4.44%)	47 (4.54%)		0 (0%)	2 (0.47%)	2 (0.47%)	0 (0%)	0 (0%)	0 (0%)	0 (0%)	2 (0.76%)	2 (0.76%)	0 (0%)	4 (0.41%)	4 (0.41%)
	I	0 (0%)	30 (13.1%)	30 (13.1%)	2 (0.25%)	76 (9.43%)	78 (9.68%)	2 (0.19%)	106 (10.24%)	108 (10.43%)		1 (0.24%)	17 (4.03%)	18 (4.27%)	0 (0%)	0 (0%)	0 (0%)	0 (0%)	10 (3.82%)	10 (3.82%)	1 (0.1%)	27 (2.78%)	28 (2.88%)
	I - II	1 (0.44%)	16 (6.99%)	17 (7.42%)	1 (0.12%)	32 (3.97%)	33 (4.09%)	2 (0.19%)	48 (4.64%)	50 (4.83%)		0 (0%)	4 (0.95%)	4 (0.95%)	0 (0%)	0 (0%)	0 (0%)	0 (0%)	2 (0.76%)	2 (0.76%)	0 (0%)	6 (0.62%)	6 (0.62%)
	II	1 (0.44%)	49 (21.4%)	50 (21.83%)	3 (0.37%)	144 (17.87%)	147 (18.24%)	4 (0.39%)	193 (18.65%)	197 (19.03%)		2 (0.47%)	83 (19.67%)	85 (20.14%)	0 (0%)	0 (0%)	0 (0%)	2 (0.76%)	18 (6.87%)	20 (7.63%)	4 (0.41%)	101 (10.4%)	105 (10.81%)
	II - III	0 (0%)	36 (15.72%)	36 (15.72%)	3 (0.37%)	84 (10.42%)	87 (10.79%)	3 (0.29%)	120 (11.59%)	123 (11.88%)		0 (0%)	50 (11.85%)	50 (11.85%)	0 (0%)	1 (0.35%)	1 (0.35%)	0 (0%)	9 (3.44%)	9 (3.44%)	0 (0%)	60 (6.18%)	60 (6.18%)
	III	2 (0.87%)	58 (25.33%)	60 (26.2%)	7 (0.87%)	211 (26.18%)	218 (27.05%)	9 (0.87%)	269 (25.99%)	278 (26.86%)		0 (0%)	82 (19.43%)	82 (19.43%)	5 (1.74%)	55 (19.16%)	60 (20.91%)	0 (0%)	26 (9.92%)	26 (9.92%)	5 (0.51%)	163 (16.79%)	168 (17.3%)
	III - IV	0 (0%)	0 (0%)	0 (0%)	0 (0%)	71 (8.81%)	71 (8.81%)	0 (0%)	71 (6.86%)	71 (6.86%)		1 (0.24%)	52 (12.32%)	53 (12.56%)	0 (0%)	15 (5.23%)	15 (5.23%)	0 (0%)	6 (2.29%)	6 (2.29%)	1 (0.1%)	73 (7.52%)	74 (7.62%)
	IV	0 (0%)	0 (0%)	0 (0%)	3 (0.37%)	39 (4.84%)	42 (5.21%)	3 (0.29%)	39 (3.77%)	42 (4.06%)		1 (0.24%)	74 (17.54%)	75 (17.77%)	2 (0.7%)	19 (6.62%)	21 (7.32%)	0 (0%)	5 (1.91%)	5 (1.91%)	3 (0.31%)	98 (10.09%)	101 (10.4%)
	IV - V	0 (0%)	0 (0%)	0 (0%)	0 (0%)	20 (2.48%)	20 (2.48%)	0 (0%)	20 (1.93%)	20 (1.93%)		0 (0%)	44 (10.43%)	44 (10.43%)	0 (0%)	13 (4.53%)	13 (4.53%)	0 (0%)	2 (0.76%)	2 (0.76%)	0 (0%)	59 (6.08%)	59 (6.08%)
	V	0 (0%)	0 (0%)	0 (0%)	0 (0%)	12 (1.49%)	12 (1.49%)	0 (0%)	12 (1.16%)	12 (1.16%)		0 (0%)	0 (0%)	0 (0%)	2 (0.7%)	88 (30.66%)	90 (31.36%)	1 (0.38%)	45 (17.18%)	46 (17.56%)	3 (0.31%)	133 (13.7%)	136 (14.01%)
	V - VI	0 (0%)	0 (0%)	0 (0%)	0 (0%)	1 (0.12%)	1 (0.12%)	0 (0%)	1 (0.1%)	1 (0.1%)		0 (0%)	0 (0%)	0 (0%)	2 (0.7%)	11 (3.83%)	13 (4.53%)	0 (0%)	11 (4.2%)	11 (4.2%)	2 (0.21%)	22 (2.27%)	24 (2.47%)
	VI	0 (0%)	0 (0%)	0 (0%)	0 (0%)	9 (1.12%)	9 (1.12%)	0 (0%)	9 (0.87%)	9 (0.87%)		0 (0%)	0 (0%)	0 (0%)	4 (1.39%)	70 (24.39%)	74 (25.78%)	3 (1.15%)	117 (44.66%)	120 (45.8%)	7 (0.72%)	187 (19.26%)	194 (19.98%)
	Total N	4	225	229	20	786	806	24	1011	1035		5	417	422	15	272	287	6	256	262	26	945	971
	Mean ± SD	2.38 ± 0.75	1.87 ± 1.01	1.88 ± 1	2.53 ± 0.99	2.4 ± 1.22	2.41 ± 1.22	2.5 ± 0.94	2.28 ± 1.2	2.29 ± 1.19		2.5 ± 1.22	2.97 ± 1.04	2.95 ± 1.04	4.53 ± 1.29	4.69 ± 1.1	4.68 ± 1.11	4.5 ± 1.97	4.64 ± 1.69	4.62 ± 1.69	4.13 ± 1.62	3.92 ± 1.52	3.92 ± 1.52
	A.2	PSP										LBD
		Series 1			Series 2			Combined				High			Intermediate			Low			Combined
	Braak Stage	PLCG2_CG N (%)	PLCG2_CC N (%)	PLCG2 N (%)	PLCG2_CG N (%)	PLCG2_CC N (%)	PLCG2 N (%)	PLCG2_CG N (%)	PLCG2_CC N (%)	PLCG2 N (%)		PLCG2_CG N (%)	PLCG2_CC N (%)	PLCG2 N (%)	PLCG2_CG N (%)	PLCG2_CC N (%)	PLCG2 N (%)	PLCG2_CG N (%)	PLCG2_CC N (%)	PLCG2 N (%)	PLCG2_CG N (%)	PLCG2_CC N (%)	PLCG2 N (%)
	0	3 (1.31%)	25 (10.92%)	28 (12.23%)	1 (0.12%)	48 (5.95%)	49 (6.07%)	4 (0.39%)	73 (7.05%)	77 (7.43%)		0 (0%)	9 (2.13%)	9 (2.13%)	0 (0%)	0 (0%)	0 (0%)	0 (0%)	3 (1.15%)	3 (1.15%)	0 (0%)	12 (1.24%)	12 (1.24%)
	0 - I	0 (0%)	8 (3.49%)	8 (3.49%)	0 (0%)	39 (4.83%)	39 (4.83%)	0 (0%)	47 (4.54%)	47 (4.54%)		0 (0%)	2 (0.47%)	2 (0.47%)	0 (0%)	0 (0%)	0 (0%)	0 (0%)	2 (0.76%)	2 (0.76%)	0 (0%)	4 (0.41%)	4 (0.41%)
	I	4 (1.75%)	26 (11.35%)	30 (13.1%)	3 (0.37%)	75 (9.29%)	78 (9.67%)	7 (0.68%)	101 (9.75%)	108 (10.42%)		0 (0%)	18 (4.27%)	18 (4.27%)	0 (0%)	0 (0%)	0 (0%)	0 (0%)	10 (3.82%)	10 (3.82%)	0 (0%)	28 (2.88%)	28 (2.88%)
	I - II	0 (0%)	17 (7.42%)	17 (7.42%)	0 (0%)	33 (4.09%)	33 (4.09%)	0 (0%)	50 (4.83%)	50 (4.83%)		0 (0%)	4 (0.95%)	4 (0.95%)	0 (0%)	0 (0%)	0 (0%)	0 (0%)	2 (0.76%)	2 (0.76%)	0 (0%)	6 (0.62%)	6 (0.62%)
	II	0 (0%)	50 (21.83%)	50 (21.83%)	3 (0.37%)	145 (17.97%)	148 (18.34%)	3 (0.29%)	195 (18.82%)	198 (19.11%)		2 (0.47%)	82 (19.43%)	85 (20.14%)	0 (0%)	0 (0%)	0 (0%)	1 (0.38%)	19 (7.25%)	20 (7.63%)	3 (0.31%)	101 (10.4%)	105 (10.81%)
	II - III	0 (0%)	36 (15.72%)	36 (15.72%)	1 (0.12%)	86 (10.66%)	87 (10.78%)	1 (0.1%)	122 (11.78%)	123 (11.87%)		1 (0.24%)	49 (11.61%)	50 (11.85%)	0 (0%)	1 (0.35%)	1 (0.35%)	0 (0%)	9 (3.44%)	9 (3.44%)	1 (0.1%)	59 (6.08%)	60 (6.18%)
	III	1 (0.44%)	59 (25.76%)	60 (26.2%)	3 (0.37%)	215 (26.64%)	218 (27.01%)	4 (0.39%)	274 (26.45%)	278 (26.83%)		1 (0.24%)	81 (19.19%)	82 (19.43%)	1 (0.35%)	59 (20.56%)	60 (20.91%)	0 (0%)	26 (9.92%)	26 (9.92%)	2 (0.21%)	166 (17.1%)	168 (17.3%)
	III - IV	0 (0%)	0 (0%)	0 (0%)	0 (0%)	71 (8.8%)	71 (8.8%)	0 (0%)	71 (6.85%)	71 (6.85%)		0 (0%)	53 (12.56%)	53 (12.56%)	1 (0.35%)	14 (4.88%)	15 (5.23%)	0 (0%)	6 (2.29%)	6 (2.29%)	1 (0.1%)	73 (7.52%)	74 (7.62%)
	IV	0 (0%)	0 (0%)	0 (0%)	0 (0%)	42 (5.2%)	42 (5.2%)	0 (0%)	42 (4.05%)	42 (4.05%)		1 (0.24%)	74 (17.54%)	75 (17.77%)	0 (0%)	21 (7.32%)	21 (7.32%)	0 (0%)	5 (1.91%)	5 (1.91%)	1 (0.1%)	100 (10.3%)	101 (10.4%)
	IV - V	0 (0%)	0 (0%)	0 (0%)	0 (0%)	20 (2.48%)	20 (2.48%)	0 (0%)	20 (1.93%)	20 (1.93%)		0 (0%)	44 (10.43%)	44 (10.43%)	0 (0%)	13 (4.53%)	13 (4.53%)	0 (0%)	2 (0.76%)	2 (0.76%)	0 (0%)	59 (6.08%)	59 (6.08%)
	V	0 (0%)	0 (0%)	0 (0%)	0 (0%)	12 (1.49%)	12 (1.49%)	0 (0%)	12 (1.16%)	12 (1.16%)		0 (0%)	0 (0%)	0 (0%)	2 (0.7%)	88 (30.66%)	90 (31.36%)	0 (0%)	46 (17.56%)	46 (17.56%)	2 (0.21%)	134 (13.8%)	136 (14.01%)
	V - VI	0 (0%)	0 (0%)	0 (0%)	0 (0%)	1 (0.12%)	1 (0.12%)	0 (0%)	1 (0.1%)	1 (0.1%)		0 (0%)	0 (0%)	0 (0%)	0 (0%)	13 (4.53%)	13 (4.53%)	0 (0%)	11 (4.2%)	11 (4.2%)	0 (0%)	24 (2.47%)	24 (2.47%)
	VI	0 (0%)	0 (0%)	0 (0%)	1 (0.12%)	8 (0.99%)	9 (1.12%)	1 (0.1%)	8 (0.77%)	9 (0.87%)		0 (0%)	0 (0%)	0 (0%)	1 (0.35%)	73 (25.44%)	74 (25.78%)	1 (0.38%)	119 (45.42%)	120 (45.8%)	2 (0.21%)	192 (19.77%)	194 (19.98%)
	Total N	8	221	229	12	795	807	20	1016	1036		5	416	422	5	282	287	2	260	262	12	958	971
	Mean ± SD	0.88 ± 0.99	1.91 ± 0.99	1.88 ± 1	2.21 ± 1.53	2.41 ± 1.21	2.4 ± 1.22	1.68 ± 1.47	2.3 ± 1.19	2.29 ± 1.19		2.7 ± 0.84	2.97 ± 1.05	2.96 ± 1.04	4.5 ± 1.22	4.68 ± 1.11	4.68 ± 1.11	4 ± 2.83	4.64 ± 1.69	4.62 ± 1.69	3.67 ± 1.51	3.93 ± 1.52	3.92 ± 1.52
	B.1	PSP										LBD
		Series 1			Series 2			Combined				High			Intermediate			Low			Combined
	Thal Phase	ABI3_CT N (%)	ABI3_CC N (%)	ABI3 N (%)	ABI3_CT N (%)	ABI3_CC N (%)	ABI3 N (%)	ABI3_CT N (%)	ABI3_CC N (%)	ABI3 N (%)		ABI3_CT N (%)	ABI3_CC N (%)	ABI3 N (%)	ABI3_CT N (%)	ABI3_CC N (%)	ABI3 N (%)	ABI3_CT N (%)	ABI3_CC N (%)	ABI3 N (%)	ABI3_CT N (%)	ABI3_CC N (%)	ABI3 N (%)
	0	2 (50%)	95 (42.22%)	97 (42.36%)	5 (25%)	348 (45.25%)	353 (44.74%)	7 (29.17%)	443 (44.57%)	450 (44.2%)		0 (0%)	41 (11.58%)	41 (11.58%)	1	22	23	0 (0%)	33 (16.02%)	33 (16.02%)	1 (0.13%)	96 (12.5%)	97 (12.63%)
	1	0 (0%)	59 (26.22%)	59 (25.76%)	4 (20%)	109 (14.17%)	113 (14.32%)	4 (16.67%)	168 (16.9%)	172 (16.9%)		0 (0%)	37 (10.45%)	37 (10.45%)	0	12	12	0 (0%)	21 (10.19%)	21 (10.19%)	0 (0%)	70 (9.11%)	70 (9.11%)
	2	1 (25%)	17 (7.56%)	18 (7.86%)	1 (5%)	61 (7.93%)	62 (7.86%)	2 (8.33%)	78 (7.85%)	80 (7.86%)		0 (0%)	22 (6.21%)	22 (6.21%)	2	13	15	0 (0%)	5 (2.43%)	5 (2.43%)	2 (0.26%)	40 (5.21%)	42 (5.47%)
	3	1 (25%)	43 (19.11%)	44 (19.21%)	9 (45%)	172 (22.37%)	181 (22.94%)	10 (41.67%)	215 (21.63%)	225 (22.1%)		1 (0.28%)	115 (32.49%)	116 (32.77%)	2	21	23	0 (0%)	14 (6.8%)	14 (6.8%)	3 (0.39%)	150 (19.53%)	153 (19.92%)
	4	0 (0%)	9 (4%)	9 (3.93%)	1 (5%)	46 (5.98%)	47 (5.96%)	1 (4.17%)	55 (5.53%)	56 (5.5%)		3 (0.85%)	47 (13.28%)	50 (14.12%)	1	20	21	0 (0%)	14 (6.8%)	14 (6.8%)	4 (0.52%)	81 (10.55%)	85 (11.07%)
	5	0 (0%)	2 (0.89%)	2 (0.87%)	0 (0%)	33 (4.29%)	33 (4.18%)	0 (0%)	35 (3.52%)	35 (3.44%)		0 (0%)	88 (24.86%)	88 (24.86%)	6	108	114	3 (1.46%)	116 (56.31%)	119 (57.77%)	9 (1.17%)	312 (40.63%)	321 (41.8%)
	Total N	4	225	229	20	769	789	24	994	1018		4	350	354	12	196	208	3	203	206	19	749	768
	Mean ± SD	1.25 ± 1.5	1.19 ± 1.32	1.19 ± 1.32	1.85 ± 1.39	1.43 ± 1.57	1.44 ± 1.57	1.75 ± 1.39	1.37 ± 1.52	1.38 ± 1.52		3.75 ± 0.5	3.01 ± 1.64	3.02 ± 1.63	3.67 ± 1.67	3.68 ± 1.78	3.68 ± 1.77	5 ± 0	3.49 ± 2.01	3.51 ± 2	3.89 ± 1.41	3.32 ± 1.81	3.33 ± 1.8
	B.2	PSP										LBD
		Series 1			Series 2			Combined				High			Intermediate			Low			Combined
	Thal Phase	PLCG2_CG N (%)	PLCG2_CC N (%)	PLCG2 N (%)	PLCG2_CG N (%)	PLCG2_CC N (%)	PLCG2 N (%)	PLCG2_CG N (%)	PLCG2_CC N (%)	PLCG2 N (%)		PLCG2_CG N (%)	PLCG2_CC N (%)	PLCG2 N (%)	PLCG2_CG N (%)	PLCG2_CC N (%)	PLCG2 N (%)	PLCG2_CG N (%)	PLCG2_CC N (%)	PLCG2 N (%)	PLCG2_CG N (%)	PLCG2_CC N (%)	PLCG2 N (%)
	0	5 (62.5%)	92 (41.63%)	97 (42.36%)	3 (30%)	351 (45%)	354 (44.81%)	8 (44.44%)	443 (44.26%)	451 (44.26%)		1 (0.28%)	40 (11.3%)	41 (11.58%)	0 (0%)	23 (11.06%)	23 (11.06%)	0 (0%)	33 (16.02%)	33 (16.02%)	1 (0.13%)	96 (12.5%)	97 (12.63%)
	1	3 (37.5%)	56 (25.34%)	59 (25.76%)	1 (10%)	112 (14.36%)	113 (14.3%)	4 (22.22%)	168 (16.78%)	172 (16.88%)		1 (0.28%)	36 (10.17%)	37 (10.45%)	0 (0%)	12 (5.77%)	12 (5.77%)	0 (0%)	21 (10.19%)	21 (10.19%)	1 (0.13%)	69 (8.98%)	70 (9.11%)
	2	0 (0%)	18 (8.14%)	18 (7.86%)	1 (10%)	61 (7.82%)	62 (7.85%)	1 (5.56%)	79 (7.89%)	80 (7.85%)		0 (0%)	22 (6.21%)	22 (6.21%)	0 (0%)	15 (7.21%)	15 (7.21%)	0 (0%)	5 (2.43%)	5 (2.43%)	0 (0%)	42 (5.47%)	42 (5.47%)
	3	0 (0%)	44 (19.91%)	44 (19.21%)	3 (30%)	178 (22.82%)	181 (22.91%)	3 (16.67%)	222 (22.18%)	225 (22.08%)		0 (0%)	115 (32.49%)	116 (32.77%)	1 (0.48%)	22 (10.58%)	23 (11.06%)	0 (0%)	14 (6.8%)	14 (6.8%)	1 (0.13%)	151 (19.66%)	153 (19.92%)
	4	0 (0%)	9 (4.07%)	9 (3.93%)	2 (20%)	45 (5.77%)	47 (5.95%)	2 (11.11%)	54 (5.39%)	56 (5.5%)		0 (0%)	50 (14.12%)	50 (14.12%)	0 (0%)	21 (10.1%)	21 (10.1%)	0 (0%)	14 (6.8%)	14 (6.8%)	0 (0%)	85 (11.07%)	85 (11.07%)
	5	0 (0%)	2 (0.9%)	2 (0.87%)	0 (0%)	33 (4.23%)	33 (4.18%)	0 (0%)	35 (3.5%)	35 (3.43%)		3 (0.85%)	85 (24.01%)	88 (24.86%)	1 (0.48%)	113 (54.33%)	114 (54.81%)	1 (0.49%)	118 (57.28%)	119 (57.77%)	5 (0.65%)	316 (41.15%)	321 (41.8%)
	Total N	8	221	229	10	780	790	18	1001	1019		5	348	354	2	206	208	1	205	206	8	759	768
	Mean ± SD	0.38 ± 0.52	1.22 ± 1.33	1.19 ± 1.32	2 ± 1.63	1.43 ± 1.57	1.43 ± 1.57	1.28 ± 1.49	1.38 ± 1.52	1.38 ± 1.52		3.2 ± 2.49	3.02 ± 1.62	3.02 ± 1.63	4 ± 1.41	3.67 ± 1.78	3.68 ± 1.77	5 ± 0	3.51 ± 2	3.51 ± 2	3.63 ± 2.07	3.33 ± 1.8	3.33 ± 1.8
	Table S2. A) Braak stage and B) Thal phase distribution in the PSP and LBD cohorts based on 1) ABI3_rs616338_C_T and 2) PLCG2_rs72824905_C_G genotypes. The total number of subjects and percentage (N (%)) are shown for those subjects with Braak and Thal measures. For each series, the number of carriers with the minor allele, the major allele, and all subjects with a genotype for the given SNP are …
